# Supplementary material for: Verbal Learning and Memory Deficits across Neurological and Neuropsychiatric Disorders: Insights from an ENIGMA Mega Analysis
Source: Brain Sci. 2024 Jun 29;14(7):669. doi: 10.3390/brainsci14070669 (PMC11274572; doi:10.3390/brainsci14070669)
Supplement: Supplementary file 1 [file brainsci-14-00669-s001.zip]

Archive with 1 entries (1 files):
- brainsci-3073332-supplementary.pdf
